# Supplementary material for: Prevalence of Comorbidities in Active and Reserve Service Members Pre and Post Traumatic Brain Injury, 2017-2019
Source: Mil Med. 2021 Aug 23;188(1-2):e270–7. doi: 10.1093/milmed/usab342 (PMC9825245; doi:10.1093/milmed/usab342)
Supplement: usab342_Supp [file usab342_supp.zip]

Archive with 3 entries (3 files):
- MilMedicine_Appendices_30July21.docx
- MilMedicine_SupplementalReferences_14June2021.docx
- MilMedicine_SupplementalTables&Figures_22June21.docx
